# Supplementary material for: Dissection of physiological, transcriptional, and metabolic traits in two tall fescue genotypes with contrasting drought tolerance
Source: Plant Environ Interact. 2021 Nov 22;2(6):277–89. doi: 10.1002/pei3.10066 (PMC10168078; doi:10.1002/pei3.10066)
Supplement: Supplementary file 4 — Table S1‐3 [file PEI3-2-277-s005.xlsx]

## Sheet: TableS1
TABLE S1. Transcript (FPKM) changes, annotation, and sequences of major proline biosynthesis and degradation genes/transcripts under drought stress in tall fescue. Average values of three replicates are shown. FPKM, Fragments Per Kilobase of exon per Million reads.
	Gene name	TranscriPt ID	Annotations				Transcript Sequence	Shoot_Ctl				Shoot_DrtA				Shoot_DrtB				Shoot_DrtC				Root_Ctl				Root_DrtA				Root_DrtB				Root_DrtC
			Rice BLASTX hit	Medicago BLASTX hit	Arabidopsis BLASTX hit	Arabidopsis BLASTX E value (NCBI)		279E+	279E-	400E+	400E-	279E+	279E-	400E+	400E-	279E+	279E-	400E+	400E-	279E+	279E-	400E+	400E-	279E+	279E-	400E+	400E-	279E+	279E-	400E+	400E-	279E+	279E-	400E+	400E-	279E+	279E-	400E+	400E-
Transcripts related to proline metabolism (RNAseq/FKPM)	delta-1-pyrroline-5-carboxylate synthetase, P5CS	MSTRG.157030	LOC_Os05g38150.1 protein|amino acid kinase, putative, expressed	Medtr3g069080.1 | delta-1-pyrroline-5-carboxylate synthetase | HC | chr3:30929805-30923321 | 20130731	AT2G39800.1 | Symbols: P5CS1, ATP5CS | delta1-pyrroline-5-carboxylate synthase 1 | chr2:16598516-16602939 REVERSE LENGTH=717	0	GCACTTCCATAGCGATGTATATGGTCAATTGCTGATTGTACATCATCAACAAACTCAACTGTGCAAGCCATAGAACTGTACTCCATATGTAATGAATCTGCTTTTGGGAAACCCAATATTTTATGCGCAAGAGGCCCACCATAAATACTAACTCCTTCTGTTTTGAGCGCTACCAGTATGTTATTAAGTTCTGTAGTCTCCGCAAGATCTTTATGAACAAGTAATGTCTCCATTGCGTTGCAGGCTGCTGGGTAATCAATTTTCGCGTCCATGACAATACGTTTTGCCATATCCATGTCTGCTGATTTGTCAATATATACATGACAAACACCATCAGCGTGACCAAGAACAGGAATCTTAGTTGTTGCCTTGATTTGAGCAACCAGCTTATTACTCCCT…	5.98982	6.39422	14.8642	15.2456	6.16128	18.8788	17.0968	12.2317	10.6725	14.3114	21.5852	26.8609	18.853	29.6628	92.9276	41.332	7.42609	7.85562	16.7071	15.5494	12.9056	17.2235	27.1523	23.3078	13.7802	16.41	25.3302	28.6757	19.9611	32.3287	52.69	35.205
		MSTRG.168651	LOC_Os05g38150.1 protein|amino acid kinase, putative, expressed	Medtr3g069080.1 | delta-1-pyrroline-5-carboxylate synthetase | HC | chr3:30929805-30923321 | 20130731	AT2G39800.1 | Symbols: P5CS1, ATP5CS | delta1-pyrroline-5-carboxylate synthase 1 | chr2:16598516-16602939 REVERSE LENGTH=717	0	TACACAACCCAATCTTCAGACAGATCCAAAGCGTTAAAAACAACCAAATCCCACACATTTGAGTGCAACAGCCGATGAGCTCATATCCAGGAGCAAGCAAACCGACAAAAACGGCAGCTCCAGATTAGATACCCGGGCCACCATTATAGGAGGAAGTGTAGAAACACTGTTACAATGTACCGAGAATTGCTCTCACCCCTAGCATTGCTGCTTTTTATTATTATAACACTGGAGAACCGGGGCCTCCAAGCTCATACAAACTGATCTACCAAACCGCCGCAATAAGATGGTTTGTACACAAATTAATTGATTCACCGTCCCTCAATCTTAACAAGATTCACCGTTTTTCTTTTATTGTAGTCCGATTAAACCATCATGCTTCGCCAGGTTTTCACCAAA…	7.64223	7.66253	8.38571	8.63986	7.35149	17.0473	11.7546	8.85154	14.0542	15.4063	14.1683	18.25	21.3028	33.1805	73.2019	36.9155	8.66312	8.4482	10.1187	9.7144	13.4066	17.0399	17.9914	14.6174	15.3383	16.5039	16.6658	19.4869	22.7142	32.7177	38.2793	25.233
		MSTRG.15185	LOC_Os01g62900.1 protein|amino acid kinase, putative, expressed	Medtr4g020110.1 | delta-1-pyrroline-5-carboxylate synthetase | HC | chr4:6460434-6473995 | 20130731	AT2G39800.1 | Symbols: P5CS1, ATP5CS | delta1-pyrroline-5-carboxylate synthase 1 | chr2:16598516-16602939 REVERSE LENGTH=717	2e-62	AAGCGCCATATGAGGATTCATCTGGTATATTCTGGGATAATGACAGTTTGGCAACGCTGTTGGCAAAAGAACTAGATGATGATCTTCTTATCATGCTTAGTGATGTGGAGGGACTGTTCAGTGGTCCACCGAGTGATCCTCAGTCAAAGATTATTCACACGTACATTAACGAGAAGCACGGGAGGCTAATTAATTTTGGGGAGAAGTCTCGTGTAGGAAGAGGTGGAATGCAAGCTTTAGTGGCTGCGGCTGTTAGTGCCGCATCAAAGGGTGTACCTGCTGTAATTGCAAGTGGATTCGTGGTTGATAGCATTATTAAGGTTATGCGAGGAGAGAAAATTGGTACACTTTTCCACAATGAAGCAAATATCTGGGACTGTTCCAAGGAAGTGACCACGC…	2.10241	2.53311	3.30983	2.02533	3.39547	8.58225	10.8016	4.89249	4.83163	5.51653	10.1513	17.8482	11.5162	11.2766	95.6546	49.8157	2.25729	1.85082	0.72794	0.785298	4.75003	5.45223	9.16419	5.8894	5.0164	3.80677	6.80625	11.7449	7.54201	11.0712	28.3093	15.0931
		MSTRG.160931	LOC_Os05g38150.1 protein|amino acid kinase, putative, expressed	Medtr7g063650.1 | delta-1-pyrroline-5-carboxylate synthetase | HC | chr7:23220462-23212076 | 20130731	AT2G39800.1 | Symbols: P5CS1, ATP5CS | delta1-pyrroline-5-carboxylate synthase 1 | chr2:16598516-16602939 REVERSE LENGTH=717	1e-139	ATGTGAGGGCAGAACCAAAACCAAATGACATAGGACAGAGAATCGGTTTTCCTACACAACCCAATCTTCAGACAGATCCAAAGCGTTAAAAACAACCAAATCCCACACATTTGAGTGCAACAGCCGATGAGCTCATATCCAGGAGCAAGCAAACCGACAAAAACGGCAGCTCCAGATTAGATACCCGGGCCACCATTATAGGAGGAAGTGTAGAAACACTGTTACAATGTACCGAGAATTGCTCTCACCCCTAGCATTGCTGCTTTTTATTATTATAACACTGGAGAACGGGAGGCTCCAAGCTCATACAAACTGATCTACCAAACCGCCGCAATAAGATGGTTTGTACACAAATTAATTGATTCACCGTCCCTCAATCTTAACAAGATTCACCGTTTT…	5.6017	5.64708	5.44445	5.79681	5.07027	14.6925	9.33192	6.31205	10.3134	11.2658	11.4513	15.0121	16.0894	24.4585	65.6671	29.7401	5.87986	5.65567	6.56728	6.29368	9.59336	11.4136	12.8872	10.6156	10.9222	11.618	12.2659	16.0925	16.7041	24.0135	29.5914	20.7992
		MSTRG.154369	LOC_Os01g62900.1 protein|amino acid kinase, putative, expressed	Medtr3g069080.1 | delta-1-pyrroline-5-carboxylate synthetase | HC | chr3:30929805-30923321 | 20130731	AT2G39800.3 | Symbols: P5CS1 | delta1-pyrroline-5-carboxylate synthase 1 | chr2:16598516-16602939 REVERSE LENGTH=714	4e-162	GGGCTCTCCTCCCAGCCAGGCCCGCTCGCCGCAGACGATCCATTTTTTAGGCGGTCGCCGCAGACGATCTTGGCTGGCGGCCGCATCTCGCCGCGACGGGTCGCAGCGGCTCCCCTTTAAATCGGAGGAGGCCGGTAGCTCCACTTGGTCATCTCACGGTTCGGTTCGCCACTTCTGCCCACCCACCTGCCTGCCTATTTTCCTCCCTCCCTTTCCCCCCCCCGTCTCGATCCGCAGCGACGCGGCGGAGCGAGCTCGCCACGGCCACGGCCAACCGATAATGGGCAGGGGAGGCATCGGAGGAGCCGTCGCGGCGGCGGACATGGAGAACAGCGACTCCACCCGCTGCTTCGTCAGGGACGTCAAGCGCATCGTCATCAAGGTGGGCACCGCTGTTGT…	3.27995	3.75189	7.42481	4.56729	11.2744	20.4126	42.5132	22.072	25.5405	27.9171	61.7322	75.8063	58.6965	54.0543	284.093	209.477	2.28861	2.00844	1.76652	1.51232	7.56706	8.57918	21.1993	13.0526	12.0387	8.31402	19.524	36.4957	20.3933	25.1169	82.0704	52.5896
		MSTRG.188412	LOC_Os01g62900.1 protein|amino acid kinase, putative, expressed	Medtr3g069080.1 | delta-1-pyrroline-5-carboxylate synthetase | HC | chr3:30929805-30923321 | 20130731	AT2G39800.3 | Symbols: P5CS1 | delta1-pyrroline-5-carboxylate synthase 1 | chr2:16598516-16602939 REVERSE LENGTH=714	4e-54	CCCTTCGTCTCCGGGTACGGGGCAGGAGGGTCCTCTCCTTGTCCATGGTCGCACGGAGAGGAGAGAGGGGGACAGGTTGGGCAGCAGTTTCAGATCTTTTAGGGTTGTCATGGAGCAGATCTGATAGGAAGAGCCTCACCGGCCTAGGGTTCCTGGCTGCCGGACCTTCAGGTGGAGGACGATGGCGCCGCCGCCTTCTCCTTGTTGCCGGTTGACCCGCTGCACTCTCACCCACAGCACGCGACGCGGGATGATGAGCTCGACCTCCACTGGCAGATCCCTGGGTCCATGGCGCCCGGTAGTGGCGGCATCTGGCCGTCCGCGATCTGGCGGCGCCGCCCCTCCCCAGCGTGTCCCCGTCTTGTCTGCCGTTGCCCTCTCCTCCTTATCCCCGTCCAG…	0.91485	1.08785	1.19038	1.04916	1.22914	1.53782	2.83072	1.90471	1.43162	1.41008	3.51265	3.20143	2.27987	2.48588	13.8938	9.01553	1.14063	1.07193	1.22135	1.13217	1.35918	1.22813	2.5609	1.79342	1.72524	1.66889	2.94566	2.79573	1.45886	2.01008	5.19171	3.48306
		MSTRG.53009	LOC_Os01g62900.1 protein|amino acid kinase, putative, expressed	Medtr3g069080.1 | delta-1-pyrroline-5-carboxylate synthetase | HC | chr3:30929805-30923321 | 20130731	AT2G39800.3 | Symbols: P5CS1 | delta1-pyrroline-5-carboxylate synthase 1 | chr2:16598516-16602939 REVERSE LENGTH=714	3e-91	CGACGCGGCGGAGCGAGCTCGCCACGGCCACGGCCAACCGATAATGGGCAGGGGAGGCATCGGAGGAGCCGTCGCGGCGGCGGACATGGAGAACAGCGACTCCACCCGCTGCTTCGTCAGGGACGTCAAGCGCATCGTCATCAAGGTGGGCACCGCTGTTGTCACCGGCCAGAATGGCCGACTGGCCATGGGCAGGCTCGGAGCTCTCTGTGAGCAGGTCAAGGAGCTCAACTTTCAGGGGTATGAGGTGATCCTGGTCACCTCCGGCGCCGTTGGCGTCGGGAGGCAGAGGCTCAAGTACAGGAAGCTCATCAACAGCAGTTTCGCAGATCTGCAGAACCCACAGCTGGACCTCGACGGGAAGGCTTGTGCCGCCGTCGGCCAGAGTGGCCTAATGGC…	1.82194	2.58928	6.13707	2.82088	3.04703	9.7527	16.6214	6.8098	7.36961	8.67114	17.9017	20.4297	16.8182	18.3836	119.139	66.9321	1.71888	1.95368	1.02283	1.26502	5.51096	4.38978	12.2632	6.33607	5.12896	4.62978	7.96463	16.7288	8.99413	12.752	37.7708	20.5555
		MSTRG.98685	LOC_Os05g38150.1 protein|amino acid kinase, putative, expressed	Medtr3g069080.1 | delta-1-pyrroline-5-carboxylate synthetase | HC | chr3:30929805-30923321 | 20130731	AT2G39800.3 | Symbols: P5CS1 | delta1-pyrroline-5-carboxylate synthase 1 | chr2:16598516-16602939 REVERSE LENGTH=714	7e-66	GTACGAGAAAGGCTCCATACGAGGATTCATCTGGTATATTCTGGGATAACGACAGTTTGGCAGGTCTACTGGCATTGGAACTGAAAGCTGATCTCCTTCTTCTACTAAGTGATGTGGATGGCCTCTACAACGGTCCACCAAGTGAACCTTCATCAAAGATAATACATACTTATATCAAAGAAAAACATTATCATGAAATTACTTTTGGAGACAAGTCTCGTGTTGGTAGAGGTGGCATGACAGCTAAAGTGCAAGCTGCTGTTTGGGCTTCAACAGGTGGTGTACCTGTTGTTATTACAAGTGGATGTGCATCTCAGAGCATTGTTAAAGTTCTCCAAGGGGAAAAAATCGGTACTCTTTTTCACAAGAATGCAAGTTTATGGGAACCATCCAAGGACG…	5.19289	4.96722	4.14009	4.00346	4.74668	10.4234	5.25561	4.08474	9.36119	10.0355	5.85723	8.80133	14.3632	22.6855	33.611	17.2005	5.02046	5.80358	4.79843	5.18248	8.63329	10.9712	8.98584	7.19582	9.66172	10.0538	10.156	12.6046	14.3102	20.2511	24.8515	15.6917
		MSTRG.102487	LOC_Os05g38150.1 protein|amino acid kinase, putative, expressed	Medtr3g069080.1 | delta-1-pyrroline-5-carboxylate synthetase | HC | chr3:30929805-30923321 | 20130731	AT2G39800.3 | Symbols: P5CS1 | delta1-pyrroline-5-carboxylate synthase 1 | chr2:16598516-16602939 REVERSE LENGTH=714	5e-73	GACGAGGCGACGAGAGGGCGTAAAAAAAACACGGCAGATAAGCGAGGGAGACAGCGGCGAGCCGGCTTCTGCCCGCGGCCATGGCGCGCGCCGACCCCAACCGGAGCTTCATGAAGGACGTGAAGCGCATCATCATCAAGGTGGGCACTGCCGTTATCACCAGAAATGATGGGAGATTGGCTTTGGGCAGGATCGGAGCTCTGTGCGAGCAGGTGAAGGATCTGAACGCTCAAGGATACGAGGTGATTATGGTCACCTCGGGCGCTGTTGGCGTGGGGCGACAGCGGCTCAGGTACCGGAAGCTTGTCAATAGCAGCTTCGCTGATCTGCAAAAGCCACAGAATGAGCTGGATGGGAAGGCTTGTGCTGCTGTTGGTCAGAGCGGGCTCATGGCGCTCT…	4.79335	4.9273	8.56942	7.26242	3.90811	10.5426	10.4871	7.69625	8.49861	9.76579	13.4208	15.9731	13.6165	19.1309	83.3922	38.0674	6.78649	6.38896	10.5193	9.14341	10.8194	14.0576	18.8588	15.7047	12.0858	13.2739	13.908	17.1783	20.0286	27.7191	31.9293	23.2717
		MSTRG.181050	LOC_Os05g38150.1 protein|amino acid kinase, putative, expressed	Medtr4g020110.1 | delta-1-pyrroline-5-carboxylate synthetase | HC | chr4:6460434-6473995 | 20130731	AT2G39800.3 | Symbols: P5CS1 | delta1-pyrroline-5-carboxylate synthase 1 | chr2:16598516-16602939 REVERSE LENGTH=714	8e-122	CAGAGGATCACGGGGGGGTCGTTGCCAGCAGCTCGGATTTCTCTTCCGCTCACGGAACGAAACCCCACTTTAAAAGGCCCTGGACTCTATCCCTCCCTCTTTCCCAATCCCACTCGCCTCCCCACACATCGCGGCTGCAGCGACGAGGCGACGAGGGGCCGTGAAACAGCAGATAAGCGAGGGCGACAGCGGCGAGCCGGCCTCCGCCCGCGGCCATGGCGCGCGCCGACCCCAACCGGAGCTTCATGAAGGACGTGAAGCGCATCATCATCAAGGTGGGCACTGCCGTTATCACTAGAAATGATGGAAGGCTGGCTTTGGGCAGGATCGGAGCCCTGTGCGAGCAGGTGAAGGATCTGAACGCTCAAGGATACGAGGTGATCATGGTCACCTCGGGTG…	2.4626	2.68148	3.89876	3.77742	2.47631	6.26328	5.03348	3.6419	4.44216	5.03224	6.35612	8.54938	6.70159	11.2806	32.5999	14.0539	3.11473	3.31976	5.23776	4.94025	4.8611	6.75661	8.44921	6.77205	5.81327	6.2122	6.83919	7.94672	8.09624	13.0012	15.4945	10.7639
		MSTRG.34622	LOC_Os05g38150.1 protein|amino acid kinase, putative, expressed	Medtr7g063650.1 | delta-1-pyrroline-5-carboxylate synthetase | HC | chr7:23220462-23212076 | 20130731	AT2G39800.3 | Symbols: P5CS1 | delta1-pyrroline-5-carboxylate synthase 1 | chr2:16598516-16602939 REVERSE LENGTH=714	1e-59	TCTATGGCTTGCACAGTTGAGTTTGTTGATGATGTACAATCAGCAATTGACCATATACATCGCTATGGAAGTGCACATACAGATTGTGTGGTCACTACAGATGATAAAGTTGCAGAGACCTTTCTACGTCAAGTTGATAGTGCTGCCGTGGTATACAATGCAAGTACAAGATTCTCCGACGGGGCTCGTTTTGGACTGGGTGCTGAGGTTGGCATAAGTACTGGGCGTATACATGCACGTGGACCTGTGGGTGTTGAAGGTCTCTTAACTACAAGATGGCTCTTACGAGGGAAAGGGCAAGTGGTGAATGGTGACAAGAATGTTGCATACACCCATAAGAGTCTTCCTTTGCAATGAGGTCATTGGCTTCTTGGTCAGGATTCAGTGCAAACCATGTGA…	6.92089	6.54365	7.06459	7.44711	6.19429	18.2042	14.4431	7.82333	14.0128	14.9484	19.8624	22.5803	22.7381	31.7956	137.938	59.3058	7.45219	7.15319	9.50074	9.54981	12.6196	16.4828	18.6109	16.6612	13.538	16.1093	13.7893	16.9842	21.9761	33.2827	33.4332	23.5186
		MSTRG.117130	LOC_Os05g38150.1 protein|amino acid kinase, putative, expressed	Medtr3g069080.1 | delta-1-pyrroline-5-carboxylate synthetase | HC | chr3:30929805-30923321 | 20130731	AT2G39800.3 | Symbols: P5CS1 | delta1-pyrroline-5-carboxylate synthase 1 | chr2:16598516-16602939 REVERSE LENGTH=714	8e-64	GATATTGTAAGAGATTCAAAATGTGATTATCCAGCAGCATGTAATGCTGTTGAAACTATTTTGGTACATAGAGATCATATCAATACTCCATTCTTTGATAGCTTATGTGGAATGCTTAAATCAGAAGGTGTTAAACTTCATGCAGGACCAAAACTTCAATCTTTACTTAAATTTGGACCTCCAGCTGCTGAGTCTTTGAAATTTGATTATGGCCGTTTAGAGTGTACTCTTGAAGTTGTTGATAATGTTGAAGAAGCTGTTTCACATATTATACGCTATGGAAGTGGTCATACTGATTCAATTGTCACAAATGATGACAAAGCAGCAGGATATTTCCTTACACAAGTAGACAGTGCTTGCGTCTTTCATAATTCAAGTACACGCTTTGCTGATGGTTAT…	0	0	0	0	0	0	0	0	0	0	0	0	0	0	0	0	0.0166173	1.19778	0.108342	0	0	4.17713	0	0	0	4.90681	0.0169463	0.00882433	0	0.794857	0	0
		MSTRG.67251	LOC_Os01g62900.1 protein|amino acid kinase, putative, expressed	Medtr4g020110.1 | delta-1-pyrroline-5-carboxylate synthetase | HC | chr4:6460434-6473995 | 20130731	AT3G55610.1 | Symbols: P5CS2 | delta 1-pyrroline-5-carboxylate synthase 2 | chr3:20624278-20628989 REVERSE LENGTH=726	3e-77	GAAGTGACCACGCGTGAGATGGCAGCTGCTGCGAAAGATTGCTCACGGCATCTACAGAACTTGTCCTCAGAGGAGCGTAAGAAGATTTTGTTAGATATTGCTGATGCTCTGGAAGCAAATGAGGACTTAATTATATCCGAGAATGAAGCAGACCTAGCTGTGGCACAAGATTCAGGTTACGAGAAATCTTTGGTTTCTAGGATGACACTGAAGGCAGGAAGGATAACAAGCCTTGCGGGATCCATTCGTGCAATTGCGGACATGGAGGACCCTATTTCCCATACAGTGAAAAAAACAGAGGTTGCAAAGGATTTAGTTTATGAGAAGATGTACTGCCCATTGGGTGTTCTCCTAATTATTTTTGAGTCGCGTCCTGATGCCCTTGTCCAGATTGCAGCC…	3.17514	4.28089	9.90789	5.23524	8.45544	17.5635	33.1142	16.8322	17.3639	20.5597	43.1181	52.8358	43.9744	41.1867	216.286	151.438	2.3502	2.86771	1.57211	2.29478	6.68409	5.61418	16.3523	9.81625	7.09643	5.5509	14.4466	26.2322	12.9286	16.5466	51.2129	29.137
		MSTRG.205271	LOC_Os05g38150.1 protein|amino acid kinase, putative, expressed	Medtr4g020110.1 | delta-1-pyrroline-5-carboxylate synthetase | HC | chr4:6460434-6473995 | 20130731	AT3G55610.1 | Symbols: P5CS2 | delta 1-pyrroline-5-carboxylate synthase 2 | chr3:20624278-20628989 REVERSE LENGTH=726	0	CCTGGCTGCCGGACCTTCAGGTGGAGGACGATGGCGCCGCCGCCTTCTCCTTGCTGCCGGTTGACCCGCTGCACTCTCACCCACAGCACGCGACGCGAGATGATGAGCTCGACCTCCACTGGCAGATCCCTGGGTCCATGGCGCCCGGTAGTGGCGGCATCTGGCCGTCCGCGATCTGGCGGCGCCGCCCCTCCCCAGCGTGTCCCCGTCTTGTCTGCCGTTGCCCTCTCCTCCTTATCCCCGTCCAGAACAGGCACTGGTGCGGTAGCACCTTAGGTGGGTCGGCAGAGGCAGCACCATCCTCGTACAGGAACCAAGCTGACGCATCTACAGAGGTACAACCACCATCCATCTGCGCTTCCACTATGCAGGTGAAGGAGCTCAACTTTCAGGGGTATG…	3.56783	4.12186	5.50658	3.62697	6.78774	15.3906	45.7879	18.803	12.3372	13.6224	44.1017	80.0157	28.3079	26.1127	340.457	243.522	3.10187	2.7462	1.67533	1.63112	5.83579	6.56575	21.8679	12.4496	7.04939	5.86488	20.1309	37.9835	10.5776	15.1896	89.4672	43.3388
		MSTRG.182094	LOC_Os01g62900.1 protein|amino acid kinase, putative, expressed	Medtr7g063650.1 | delta-1-pyrroline-5-carboxylate synthetase | HC | chr7:23220462-23212076 | 20130731	AT3G55610.1 | Symbols: P5CS2 | delta 1-pyrroline-5-carboxylate synthase 2 | chr3:20624278-20628989 REVERSE LENGTH=726	2e-110	GCCGATGAGCTCATATCCAGGAGCAAGCAAACCGACAAAAACGGCAGCTCCAGATTAGATACCCGGGCCACCATTATAGAAGTGTAGAAACAACTGTTACAATGTAACTACAATTGCAGATGCTGCTGGATTACTGGTTCCAAGCAACATAACTGCTTATAGTATCAATACATTAGTACTCTCTCACCCCTAGCATTGCTGCTTTTTATTATTATAACACTGGAGAACGGGAGGCTCCAAGCTCATACAAACTGATCTACCAAACCGCCGCAATAAGATGGTTTGTACACAAATTAATTGATTCACCGTCCCTCAGTCTTCACAAGATTCACCGTTTTTTCTTTCATTCGATTACATGCTTCGCCAGGTTTTCACCAAATCCTGAAGAAGCCAATGACC…	3.23813	3.33104	8.96381	8.20636	5.41085	16.6406	22.4563	12.8996	10.3848	12.4471	28.6037	30.9786	24.2093	25.1122	145.275	84.8355	2.81533	3.109	7.72902	7.04525	7.71605	9.8436	20.1155	16.4947	7.75443	8.99265	26.1776	34.7475	11.1153	18.942	71.4734	41.8268
		MSTRG.222130	LOC_Os01g62900.1 protein|amino acid kinase, putative, expressed	Medtr7g063650.1 | delta-1-pyrroline-5-carboxylate synthetase | HC | chr7:23220462-23212076 | 20130731	AT3G55610.1 | Symbols: P5CS2 | delta 1-pyrroline-5-carboxylate synthase 2 | chr3:20624278-20628989 REVERSE LENGTH=726	1e-94	GCACAGGTGTGCTGATGCAATTCTATAGTTACAACAACTAGTGCCATAACGACATTGTATGGATAAATCATTGTACAATGAATAGGAGACGACAACATGACTAAATAGCGACATGGTATTGATATTGTTCCGTCTTTCTTCTTGGCGTGAAGAGAATGAGCTTCGAAGAGGATTATTCTACAAAAATTGCTCTACAGCACGAATCCTCTACCTGCAATCAATGCAAAGGAAGATCCTTATGGGTGTACACAACTCCCTTGTCACCGTTCACTATTTGTCCACTCCCTCTTAGAATGCATCGAGTAGTTAGAAGCCCATCAACACCAACAGGTCCACGTGCATGTATGCGCCCTGTACTTATGCCAACCTCCGCACCAAGACCAAAGCGAGTCCCATCAC…	4.76361	5.75192	11.9634	5.79967	14.025	32.6846	57.1805	30.3031	28.4534	31.9302	75.6119	78.7981	72.5331	61.0113	386.348	271.751	2.39478	2.06551	1.92724	1.45688	8.43987	8.24793	21.7086	16.9313	9.99584	7.51973	20.6697	31.7441	17.5843	22.3777	70.366	42.016
	delta1-Pyrroline-5-carboxylate synthase, P5CR	MSTRG.124244	LOC_Os01g71990.1 protein|pyrroline-5-carboxylate reductase, putative, expressed	Medtr7g090160.1 | pyrroline-5-carboxylate reductase | HC | chr7:35393068-35388752 | 20130731	AT5G14800.1 | Symbols: P5CR, AT-P5R, AT-P5C1, EMB2772 | pyrroline-5- carboxylate (P5C) reductase | chr5:4786190-4787618 REVERSE LENGTH=276	7e-65	CCTCCAACAAGATATCTAGATAGACCGGAAAATATATATTGAGAACTTGTTTGGAGTCTGAGATTAAAAAATCTCATAAATCGTGTCTTCACCATTTTATTATGGGATTGTAGCCAGCCTAATATCTGCTACCAGAACAAAGACAATTAATTTTTTGAGAGCTCTCGGCATCTGTTTGTGGCAGCAACGACGGCATTTATCAGTGTCCCGCGGAATGAACCCTTCTCGAGCTCATGAACGCCAGCTATGGTAGTTCCTGCAGGGGAAGTGACCTGATCCTTCAGTTGACCTGGATGTTTACCCGTCTGGCTTACCATGGTTGCAGCACCTAGCACTGTCTGAGATGCAAGGCCAAGAGCAAGGTCCCGAGGAAGCCCGGCAGCAACTCCACCATCAGCC…	3.05717	3.36088	3.18889	2.50279	3.54952	4.72116	5.4196	3.34718	5.21004	6.38356	5.52225	6.35672	8.24747	9.4901	19.8303	14.0963	3.04299	2.69617	2.09797	2.63421	3.81127	4.68214	4.10574	3.36339	4.13281	4.836	2.52719	2.99714	5.84389	7.26066	4.55567	3.62682
		MSTRG.164792	LOC_Os01g71990.1 protein|pyrroline-5-carboxylate reductase, putative, expressed	Medtr7g090160.1 | pyrroline-5-carboxylate reductase | HC | chr7:35393068-35388752 | 20130731	AT5G14800.1 | Symbols: P5CR, AT-P5R, AT-P5C1, EMB2772 | pyrroline-5- carboxylate (P5C) reductase | chr5:4786190-4787618 REVERSE LENGTH=276	5e-111	GTGAAACCGTGACAGACCACACACCTGGAGAAGGTGTCGAAACAAACATCCCAACGATAATTGTCACACGGAGATAGATCCAAATCCAAACAAACTGCAGCAGCGGAAAGCGCCACCATCTGCGCCCACGTTCCGCCGCCTCGCCGGTCGCCCAAAGCCACAGATCCAACGGAAAGTGTCCACTCCGAGTCTTCAGTTCAGAGTTGAGACCCGTGCCATCAGCTTTCCTGCAAACAAACCCCCAGCCGCCGCGCCGCTCCCTTCTCCTCCTCCCCTCCTCATCGCAATGGCCGCGCCTCCCCAGCCCACGCCCGCGCCTCCCGCCGCCGCCGCGTTCCGGCTCGGGTTCGTCGGGGCCGGCAACCTGGCCGAGAGCATCGCCCGGGGCGTGGCGGCGTC…	4.97604	5.13192	4.84012	4.67805	4.97727	6.22906	10.6624	5.76154	6.81841	6.99904	10.5437	12.0505	8.73695	10.3434	37.2853	27.9106	6.70771	6.50511	4.60382	4.60721	8.98028	7.14112	8.31901	6.96019	8.61388	7.90205	8.6037	10.4731	8.65492	11.7997	14.9848	11.5113
		MSTRG.151010	LOC_Os01g71990.1 protein|pyrroline-5-carboxylate reductase, putative, expressed	Medtr7g090160.1 | pyrroline-5-carboxylate reductase | HC | chr7:35393068-35388752 | 20130731	AT5G14800.1 | Symbols: P5CR, AT-P5R, AT-P5C1, EMB2772 | pyrroline-5- carboxylate (P5C) reductase | chr5:4786190-4787618 REVERSE LENGTH=276	2e-42	AATGCCAAATACTCCTGTAGTTGTTGGAGCAGGTGCTTCAGCATATAGCATGGGTTCGGCATGCCAAGATGGTGATTCTCAAATTGTTCAAGACCTTTTTTCAACTGTTGGTTATGCTGTTGAGCTACCTGAAATACATATTGATCCTGTTACTGGTTTAAGTGGAAGTGGACCATCATATGGATTTGCTATAATTGAAGGATTGTCTGATGGTGGAGTTAAATTAGGTTTGCCAAGAGATCTTTCAACAAAATTAGCAGCTATGACTTTATATGGTGCTGCAAAAATGTTTTTAGAGACTGGTGAACATCCTGCAGTATTAAAAGAAGCTATACAGAGCCCTGGTGGTTCAACAATTTTTGGTATGCATGAATTAGAAAAAGGTGGATTACGTGGTCT…	0	0	0	0	0	0	0	0	0	0	0	0	0	0	0	0	0	4.91631	0.422283	0	0	11.4666	0	0	0	8.70028	0	0.131587	0	0.984688	0	0
		MSTRG.177524	LOC_Os01g71990.1 protein|pyrroline-5-carboxylate reductase, putative, expressed	Medtr7g090160.1 | pyrroline-5-carboxylate reductase | HC | chr7:35393068-35388752 | 20130731	AT5G14800.1 | Symbols: P5CR, AT-P5R, AT-P5C1, EMB2772 | pyrroline-5- carboxylate (P5C) reductase | chr5:4786190-4787618 REVERSE LENGTH=276	7e-35	TTTTTTTTTTAAAATTAATCGTATTTAATCAAATAAATTAAGTGAAAATATTCCTAAATTAATTTTCTTTAAGTCTAATATATTCTATTTAAAATATGTGTCTCTATAATCTTCAATTTATTGAGAAAGCTCAAAAGCACGACGAGTTGATGCTTGAATAGCTTCAATAAATGCTGAACGAACACCATGTTTTTCAAGTTCTCGAACTCCTTCAATAGTAGTTCCAGCAGGAGAACAAACTTGATCTTTTAATTGAGCAGGCGAAAACAAATCTGAACCAGGTGAAACATTTGACATTTTTGACATAATAAATCCTGCTGTCCCCTTAACAGTATCAGCAGCAAGTTGTGTAGCTAATTCACGGCTTAGTCCAGAAAGAACACCACCATCAGCTAATGC…	0	0	0	0	0	0	0	0	0	0	0	0	0	0	0	0	0	4.83718	0.245929	0	0	10.4455	0	0	0	9.06382	0	0.0196693	0	0.842441	0	0
	proline dehydrogenase, PRODH	MSTRG.110129	LOC_Os10g40360.1 protein|proline oxidase, mitochondrial precursor, putative, expressed	Medtr6g016640.1 | proline dehydrogenase | HC | chr6:6336598-6332003 | 20130731	AT3G30775.1 | Symbols: ERD5, PRODH, AT-POX, ATPOX, ATPDH, PRO1 | Methylenetetrahydrofolate reductase family protein | chr3:12448880-12451126 REVERSE LENGTH=499	2e-61	AGCTCCTGCGCCCTGGCCGCCGCGAGCTGGCCGGACTCCACGTTGTGTGTGGCGAGCATCAGTGACGCGGAGCCGCGGCGGACGCGCTCGAGGAGGAAGGCCGCGCAGCCGTTGTAGCAGTCGTGGGTGTCCTGGATGGTGGCGTGGATGGGCGACGGCACGCCGAGCGACTCCGCCAGCCGGGCCTCGCGGGTGAGGTAGGCGCCGCGCACGACCTTGACGCCGAGGTGCACGCGCTCCCCCTCTGCGGCGCGCACCATGGCGTCGAGCCGGTCGCGCGCGTCGCGGAGGTAGGCCTGGACGGTGCCGTGCACGATGGGCCGCCCGCCGCCGTTGCATGCCAGCGCGCCCACGAAGGTGAAGTAGTCGATGGCCGGCTGCACCGTCGCGTACTCGGCG…	17.5908	18.0808	10.7183	13.7486	18.633	12.3682	5.81923	7.89703	8.89878	10.5726	4.63494	5.62379	2.72316	3.39438	1.0192	1.64764	26.2685	26.3784	27.3258	18.7117	16.9936	4.18138	6.05786	6.28955	10.6338	4.74374	18.237	7.277	11.573	4.01952	4.43511	4.83202
		MSTRG.193388	LOC_Os10g40360.1 protein|proline oxidase, mitochondrial precursor, putative, expressed	Medtr7g020820.1 | proline dehydrogenase | HC | chr7:6488219-6491368 | 20130731	AT3G30775.1 | Symbols: ERD5, PRODH, AT-POX, ATPOX, ATPDH, PRO1 | Methylenetetrahydrofolate reductase family protein | chr3:12448880-12451126 REVERSE LENGTH=499	8e-27	GGAGACTTCGTTGCCCTCAAGTAAGTCGCCACAGGTCAGCGTTTTGACGCAGGAAGTTTTGCTAACAACATGTCCAGATTCACCGGTGCTGGTAGTCTGGCCTTGCACCAGTTGAAGCATCGTCTTCCTGCCACCCCTTACTTGGGCAAATCCATCGATTCCATCTGCCAACTTGCCCACGAGCAGGGCGTTCGTCTTCTCTTTGATGCAGAGCAGGACATGCTCCAGGACGGTATCGATGACTGGACCATGGAATTCGCTAAAAAATACAACACCTCTGAGTCACCCACAATCTATGGAACGTACCAAGCGTACAAGAAGATTGTCCCGCAGGTTTTGAAACGACATCTTGTCCAGGCACAGGAAGGAGGCTTCTCACTGGGAGTTAAACTTGTCCGC…	2.71403	0.0148687	2.61743	0	2.77453	0	1.50521	0	2.10648	0	1.75988	0	2.49827	0	1.74278	0	0.720248	0	0.00871167	0	0.0959377	0	0.167321	0	0.494708	0	0.0854193	0	0.096481	0	0.134963	0
		MSTRG.188184	LOC_Os10g40360.1 protein|proline oxidase, mitochondrial precursor, putative, expressed	Medtr6g016640.1 | proline dehydrogenase | HC | chr6:6336598-6332003 | 20130731	AT5G38710.1 | Symbols: | Methylenetetrahydrofolate reductase family protein | chr5:15501340-15503899 FORWARD LENGTH=476	5e-33	CTCTCTCTCACTCCTGCTATTTTCCCATCGATTTCCAGCTCACACATTTTCTCTTCCTCGCCGTTTCGCGAGCCTTCCTCCTCGCTCTATAAGAGACGACACCTGCTTCCTCCATTCTTGGGCACTCATTCGTTTTCATTCCCAGCCTCCAGAGCTTTCCTAGCCAGACGTTCTCGCACTGCGCAGATCAAGAACAGAGCTCCATCTCTGAACATCTAACTAGTCTTTTGATTCGTCTGATCTCTCGTTTGCTGATCAGTGGTTTCGCGGCGAGGAATTGTTTGGTCTGTGTTTCCACAAGAAAGAAACAGCGTCATCTTCCATCGATTTCCTGCGTCCCGACCGGCTCCGACCTTCCATGGCCATCGCCTCCCGCATCACGACGCGCGCGCTCTCCAC…	15.2725	16.183	6.20089	7.55139	14.306	10.3717	3.4791	3.77779	7.85994	9.57305	2.60979	3.05869	2.71686	3.12201	0.618948	1.0243	17.4814	18.1479	11.4729	9.58361	11.0225	2.90179	3.13849	3.28165	7.7444	2.86719	6.16957	2.82935	7.29724	1.8776	1.38387	1.70302
		MSTRG.227060	LOC_Os10g40360.1 protein|proline oxidase, mitochondrial precursor, putative, expressed	Medtr6g016640.1 | proline dehydrogenase | HC | chr6:6336598-6332003 | 20130731	AT5G38710.1 | Symbols: | Methylenetetrahydrofolate reductase family protein | chr5:15501340-15503899 FORWARD LENGTH=476	4e-140	GTCGGTGGCAACGCACGAGCATTTGTACTAATTTTTTAGAAAAGAATACAACAGCAGCAGCAGTTCACCAGCATGGCGTACTGCCACAGTAGCACTGATGATGATGAATCGATGAACCGGGGCCTGACGATCGAACAGTACGAACATTATTTCGTTTATTTCATTCGGTTCACGATACATCAATGGACATTTCCTGAAGGATGTATTTACAGCTTCTACTCGATCCCTTCTCTGCCATGGACTTCCGGCCGGCCACCTCACTCTCACTCCCGTCCCATCACCGCGTTCTTGAACCTCCTGACGAGCTCCTTCCGGAGCAGCTGCCTGTCGAAGGATGAAGCAGAGAGCAGTCCTCTGTTCTCCTCGGCTCGCCTGATGAGGTAGGGGATGATGTGCTCG…	22.9908	25.1784	14.8503	17.6512	22.8951	14.4467	6.98728	8.9011	10.9072	12.6861	6.08267	6.58376	3.43416	4.32756	1.84754	2.15717	34.5284	34.0802	27.8428	20.164	20.2538	5.00312	7.35758	6.83872	13.8202	5.67497	17.0186	7.18038	15.8745	4.50532	3.64823	5.09133
		MSTRG.84443	LOC_Os10g40360.1 protein|proline oxidase, mitochondrial precursor, putative, expressed	Medtr6g016640.1 | proline dehydrogenase | HC | chr6:6336598-6332003 | 20130731	AT5G38710.1 | Symbols: | Methylenetetrahydrofolate reductase family protein | chr5:15501340-15503899 FORWARD LENGTH=476	2e-38	CCAGCGCGCCCACGAAGGTGAAGTAGTCGATGGCCGGCTGCACCGTCGCGTACTCGGCGTCCACCAGCAGCGGGATGTCGTGCTCCGCGCACCGCGCGCCGACAGCCAGCAGCCGCCCGTGCGCCAGCCGCAGCTCCCGCTCCTCCTCCGCCGTCAGCGGCGCCGGTTCGGAGGGGGTCAGGTAGAGCGGGCTGGAGTCGGAGAGGATGGGGAAGGAGTGCTGCTTCCAGGGCAGGTGCAGCGACGGGTGCTTGTGCTGCCACCGCAGCAGGTCGCTCGTCTTCTCCAGCAGCGCGATCGGGCACAGGGCCGTGATCTTAATACACACGCTCGCCGATCCCGGCGGCAGAGCTGCGGCGACGTCGACGGCGGCGAGGAAGCCGGCGACGTTGCGGTCGC…	14.3466	16.3797	10.0171	10.7511	14.7266	10.363	4.94254	6.36543	6.4917	8.10755	3.67504	3.48925	2.17724	2.45171	0.972117	1.36699	19.7316	17.3959	17.1371	12.7339	12.612	3.06221	4.08097	4.69606	7.45438	3.12298	8.25967	4.22699	8.57669	1.67125	2.29415	3.17395
		MSTRG.4066	LOC_Os10g40360.1 protein|proline oxidase, mitochondrial precursor, putative, expressed	Medtr6g016640.1 | proline dehydrogenase | HC | chr6:6336598-6332003 | 20130731	AT5G38710.1 | Symbols: | Methylenetetrahydrofolate reductase family protein | chr5:15501340-15503899 FORWARD LENGTH=476	7e-71	ACTGATGATGATGAATCGATGAACTGGGGCCTGACGATCGAACAATACCAACATTATTTCGTTTATTTCATTCAGATCACGATACATCAATGGACATTTCCTGAAGGATGTATTTACAGCTTCTACTCGATCCCTTCTCTGCCATGGACTTCCGGCCGGCCACCTCACTCTCACTCCCGTCCCATCACCGCGTTCTTGAACCTCCTGACGAGCTCCTTCCGGAGCAGCTGCCTGTCGAAGGATGAAGCAGAGAGCAGTCCTCTGTTCTCCTCGGCTCGCCTGATGAGGTAGGGGATGATGTGCTCGACGGGGCCGTAGGGAAGGTACTTGCTAACCTGGAAGCCGGCGTTGCGGAGGCCGAGGGAGAGGCCGTCGGCCATGCCCATGAGCTGCGCGAAC…	32.954	31.2155	18.7211	20.2445	28.6048	21.438	9.68836	12.9804	17.2803	17.8582	7.48861	8.36569	5.37265	7.39997	2.46034	2.71527	43.5184	38.0194	32.9904	26.7064	23.5681	7.32611	8.96009	8.41459	16.2751	6.9971	16.6239	6.91014	19.0821	5.89761	4.11119	6.17303

## Sheet: TableS2
TABLE S2. GO enrichment of differentially expressed genes (DEGs) between drought-stressed (DrtA, DrtB, and DrtC combined) and well-watered plants with FCs > 2 and padj < 0.05. Values are enrichment false discovery rates (FDRs) with cutoff threshold of 0.01. Categories without significant FDRs are not shown.
Drought-stressed/well-watered		Up-regulated								Down-regulated
		Shoot				Root				Shoot				Root
		S279	S279	T400	T400	S279	S279	T400	T400	S279	S279	T400	T400	S279	S279	T400	T400
GO term	Description	E+	E-	E+	E-	E+	E-	E+	E-	E+	E-	E+	E-	E+	E-	E+	E-
GO:0009408	response to heat	1.8e-07	0.00033	2.1e-06	1.5e-09	2.9e-05	0.00019	1.7e-07	2.6e-09
GO:0009266	response to temperature stimulus	6.4e-06	0.00047	2.1e-06	9.4e-09	9.1e-06	0.00019	7.9e-07	1.7e-08
GO:0009628	response to abiotic stimulus	0.00055	0.00052	2.1e-06	2.5e-08	0.0001		0.002	0.00026
GO:0009644	response to high light intensity	6.8e-05		0.00055	4.1e-07	3.8e-05		0.002	0.00026
GO:0009063	cellular amino acid catabolic process	7.6e-06	0.00023	4.6e-06	9.4e-09	0.00056	0.0034	0.0046
GO:0009687	abscisic acid metabolic process			0.0031	0.0011	0.00018		0.0079
GO:0009642	response to light intensity	8.2e-05		0.0046	1.4e-05	6.4e-05		0.0094	0.0016
GO:0042542	response to hydrogen peroxide	1.6e-08	0.00027	0.013	1e-06	0.00018		0.0094	0.0022
GO:0009415	response to water		0.00024		1.5e-05	2.6e-05			0.0098
GO:1901700	response to oxygen-containing compound	6.8e-05	1.7e-05	0.00038	1.5e-09	7.3e-05
GO:0009737	response to abscisic acid	0.0074	4.8e-05	0.00035	4.2e-07	0.00011
GO:0097305	response to alcohol	0.0074	4.8e-05	0.00038	4.2e-07	0.00012
GO:0009414	response to water deprivation		0.00023		1.2e-05	2.4e-05
GO:0010035	response to inorganic substance	0.00039	0.00024		4.2e-07	1.6e-06
GO:0033993	response to lipid		0.00024		1.7e-05	0.0018
GO:0001101	response to acid chemical		0.00027	0.01	9.1e-07	0.007
GO:0046395	carboxylic acid catabolic process	0.00039	0.00039	2.1e-06	8.3e-08
GO:1901565	organonitrogen compound catabolic process	0.0002	0.00069	2.1e-06	3.9e-06
GO:0000302	response to reactive oxygen species	7.6e-06	0.00073		0.00026	0.00067
GO:0016054	organic acid catabolic process	0.00086	0.00095	5.6e-06	4.2e-07
GO:1901606	alpha-amino acid catabolic process	0.0022	0.0077		0.0001
GO:0009269	response to desiccation		0.0077		0.0031
GO:0044282	small molecule catabolic process	0.0054	0.0097	0.00011	1.4e-05
GO:0006520	cellular amino acid metabolic process	9.5e-05	0.0097		0.0021
GO:0009416	response to light stimulus				4e-05
GO:0009314	response to radiation				9.5e-05
GO:0006552	leucine catabolic process			0.00055	0.00019
GO:0006979	response to oxidative stress	0.0074			0.0021
GO:0042221	response to chemical				0.0048
GO:0006950	response to stress	0.0069			0.0055
GO:0051187	cofactor catabolic process			8.2e-05
GO:0006787	porphyrin-containing compound catabolic process			8.2e-05
GO:0033015	tetrapyrrole catabolic process			8.2e-05
GO:0015996	chlorophyll catabolic process			0.0062
GO:0046149	pigment catabolic process			0.0078
GO:0042440	pigment metabolic process			0.0085
GO:0016123	xanthophyll biosynthetic process					0.0001
GO:0016122	xanthophyll metabolic process					0.00082
GO:0016109	tetraterpenoid biosynthetic process					0.0028
GO:0016117	carotenoid biosynthetic process					0.0028
GO:0016108	tetraterpenoid metabolic process					0.007
GO:0016116	carotenoid metabolic process					0.007
GO:0006468	protein phosphorylation									3.6e-06		1.2e-08	1.2e-05	4.5e-19	3e-18	2.1e-20	1.6e-18
GO:0016310	phosphorylation									0.0018		0.0036		2.2e-11	4.9e-10	2.5e-11	5.6e-11
GO:0010200	response to chitin														4.1e-09	2.3e-06	6.6e-05
GO:0010243	response to organonitrogen compound														7.7e-08	4e-05	0.0015
GO:0006796	phosphate-containing compound metabolic process													1.4e-07	8.2e-07	2.3e-07	1e-08
GO:0006793	phosphorus metabolic process													1.7e-07	8.3e-07	3.8e-07	1.7e-08
GO:1901698	response to nitrogen compound														6.2e-05	0.0059
GO:0044723	single-organism carbohydrate metabolic process														0.00049
GO:0007167	enzyme linked receptor protein signaling pathway											6e-07		0.00061	0.00068	4e-05	0.0033
GO:0007169	transmembrane receptor protein tyrosine kinase signaling pathway											6e-07		0.00061	0.00068	4e-05	0.0033
GO:0007018	microtubule-based movement										0.0046	0.0043	6e-05		0.0036
GO:0006928	movement of cell or subcellular component										0.0046		6e-05		0.0043
GO:0009611	response to wounding														0.0086
GO:0012501	programmed cell death													8.9e-05
GO:0008219	cell death													0.00011
GO:0006464	cellular protein modification process													0.0041
GO:0036211	protein modification process													0.0041
GO:0015979	photosynthesis										0.00064	0.00012
GO:0019684	photosynthesis, light reaction											0.00086
GO:0009773	photosynthetic electron transport in photosystem I										0.004	0.0036	0.0064
GO:0033014	tetrapyrrole biosynthetic process											0.0036
GO:0006779	porphyrin-containing compound biosynthetic process											0.0045
GO:0071669	plant-type cell wall organization or biogenesis									9e-08	0.00024		0.0036
GO:0007017	microtubule-based process												0.00014
GO:0009832	plant-type cell wall biogenesis									8.1e-07	0.00064
GO:0042546	cell wall biogenesis									7.1e-05
GO:0030243	cellulose metabolic process									0.0033
GO:0010114	response to red light									0.0056
GO:0030244	cellulose biosynthetic process									0.0075
GO:0051273	beta-glucan metabolic process									0.0075
GO:0000271	polysaccharide biosynthetic process									0.0095

## Sheet: TableS3
TABLE S3. GO enrichment of differentially expressed genes (DEGs) between T400 and S279 and between endophytic (E+) and non-endophytic (E-) plants with FCs > 2 and padj < 0.05. Comparisons were made directly between plant types for stressed plants. Values are enrichment false discovery rates (FDRs) with cutoff threshold of 0.01. Categories without significant FDRs are not shown. Up, up-regulated; …
GO term & Description	400/279						E+/E-
	Shoot					Root	Shoot			Root
	Up			Down		Down	Up			Up
	Ctl	Drt		Ctl	Drt	Drt	Ctl	Drt
	E-	E+	E-	E-	E+	E+	T400	S279	T400	S279
GO:0008219 cell death	0.0019		0.00076
GO:0012501 programmed cell death	0.009		0.0029
GO:0010200 response to chitin				7.1e-07		2.3e-13				2.5e-06
GO:0010243 response to organonitrogen compound				3.4e-06		6.9e-13				6e-06
GO:1901698 response to nitrogen compound				0.00027		3.5e-09				0.00012
GO:1901700 response to oxygen-containing compound										0.01
GO:0006468 protein phosphorylation						0.002
GO:0009063 cellular amino acid catabolic process		2e-05
GO:0046395 carboxylic acid catabolic process		2e-05
GO:0016054 organic acid catabolic process		8.6e-05
GO:1901565 organonitrogen compound catabolic process		0.00076
GO:0044282 small molecule catabolic process		0.0017
GO:0006552 leucine catabolic process		0.0017
GO:0015979 photosynthesis					4.8e-09
GO:0019684 photosynthesis, light reaction					1.8e-06
GO:0006779 porphyrin-containing compound biosynthetic process					0.00027
GO:0033014 tetrapyrrole biosynthetic process					0.00034
GO:0033013 tetrapyrrole metabolic process					0.00067
GO:0051186 cofactor metabolic process					0.00067
GO:0006778 porphyrin-containing compound metabolic process					0.00067
GO:0009773 photosynthetic electron transport in photosystem I					0.0031
GO:0009657 plastid organization					0.0035
GO:0015995 chlorophyll biosynthetic process					0.0093
GO:0043043 peptide biosynthetic process							1.7e-09	8.3e-06	6.4e-09
GO:0043604 amide biosynthetic process							1.7e-09	8.3e-06	6.4e-09
GO:0006518 peptide metabolic process							1.7e-09	8.3e-06	6.4e-09
GO:0006412 translation							1.7e-09	8.3e-06	6.4e-09
GO:1901566 organonitrogen compound biosynthetic process							1e-10	8.9e-06	6.4e-09
GO:0043603 cellular amide metabolic process							2.2e-09	8.9e-06	7.1e-09
GO:1901564 organonitrogen compound metabolic process							3.3e-10	2.2e-05	7.1e-09
GO:0042254 ribosome biogenesis							0.0005	0.0051	3.3e-05
GO:0044267 cellular protein metabolic process							0.00079		1.3e-05
GO:0022613 ribonucleoprotein complex biogenesis							0.0012		9.6e-05
GO:0019538 protein metabolic process							0.0032		9.6e-05
GO:0006807 nitrogen compound metabolic process							0.0026		0.0034
GO:0044271 cellular nitrogen compound biosynthetic process							0.0026		0.009
GO:0034641 cellular nitrogen compound metabolic process							0.0067		0.0098
GO:0044249 cellular biosynthetic process							0.0022
GO:0009058 biosynthetic process							0.0026
GO:1901576 organic substance biosynthetic process							0.0043
